# Supplementary material for: Genome-Wide Identification of LBD Genes in Foxtail Millet (Setaria italica) and Functional Characterization of SiLBD21
Source: Int J Mol Sci. 2023 Apr 12;24(8):7110. doi: 10.3390/ijms24087110 (PMC10138450; doi:10.3390/ijms24087110)
Supplement: Supplementary file 1 [file ijms-24-07110-s001.zip]

Archive with 3 entries (3 files):
- Figure S1.pdf
- Figure S2.pdf
- SupplementaryTable.xlsx
